# Supplementary material for: High variability within pet foods prevents the identification of native species in pet cats’ diets using isotopic evaluation
Source: PeerJ. 2020 Jan 22;8:e8337. doi: 10.7717/peerj.8337 (PMC6982418; doi:10.7717/peerj.8337)
Supplement: Table S1 — The isotope values for cats, names, locations, pet food(s) given (both dry and wet), age, sex, home range size (for some cats), and whether or not an individual animal was included in the final analysis; the isotope values of all wet and dry pet foods, brands and flavors of each sample, prices of each flavor, and whether or not an individual food sample was included in the analysis; the isotope values for all potential prey samples as well as the Latin and common names of each species, all available collections information from the North Carolina Museum of Natural Sciences, and whether or not each sample was included in the analysis. [file peerj-08-8337-s003.xlsx]

## Sheet: Raw Cat Data
Name	Identifier	Region	Age	Sex	HR Size (ha)	d13C	d15N	Associated Dry Food	Associated Wet Food	Part of Analysis?
Sasquatch	H1	Southeast	8	Male	3.3	-16.69	7.26	DF76	WF13	Y
Smokey C	H2	Northeast	6	Male	3.4	-18.24	6.58	DF30	WF8, WF13, WF14, WF17, WF19, WF22, WF26, WF27 and WF28	N
Kicky	H3	Southeast	14	Female	N/A	-15.58	7.08	DF31	WF8, WF13, WF14, WF17, WF19, WF22, WF26, WF27 and WF28	Y
Kitty	H4	Southwest	N/A	N/A	N/A	-15.85	7.27	DF73	N/A	N
Ellie	H5	Southeast	N/A	Female	N/A	-19.07	6.05	DF52	WF12, WF16 and WF15	Y
Banjo	H6	Southeast	13	Female	1.2	-15.15	7.74	DF22	WF18, WF20, WF21, WF23, WF24, and WF25	Y
Tara	H7	Southeast	18	Female	1.4	-19.85	6.19	N/A	WF17 and WF22	Y
Boo Boo Kitty	H8	Northeast	15	Female	0.2	-16.56	6.31	DF7 and DF7_2	WF1, WF2, and WF3	N
Donald Fluffypants	H9	Southeast	7	Male	2.1	-17.3	6.68	DF51	N/A	Y
Smokey J	H10	Pacific West	5	Female	N/A	-17.97	7.61	DF46	N/A	N
Smokey J	H10_2	Pacific West	5	Female	N/A	-17.83	7.25	DF46	N/A	N
George	H11	Southeast	4	Male	4.3	-14.92	5.95	DF65	N/A	Y
Jitterbug	H12	Southeast	6	Female	4.7	-18.51	6.71	DF36	N/A	Y
Sandstorm	H13	Southeast	7	Female	3.5	-20.11	6.13	N/A	WF9	Y
Mia	H14	Mountain West	7	Female	20.7	-18.78	7.26	DF48	N/A	N
Mia	H14_2	Mountain West	7	Female	20.7	-18.75	6.8	DF48	N/A	N
Louie	H15	Northeast	8	Male	11.3	-14.77	6.5	DF45	N/A	N
Don Carlos	H16	Southeast	6	Male	1.1	-15.87	7.12	DF57	N/A	Y
Tonka Apple	H17	Southeast	17	Male	3.2	-16.23	6.89	DF5	WF18, WF20, WF21, WF23, WF24, and WF25	Y
Smattie	H18	Southeast	10	Male	2.4	-19.79	5.61	DF15	WF13 and WF19	Y
Nikki	H19	Northeast	11	Female	7.1	-16.23	7.48	DF3	WF13, WF14 and WF26	N
Elmer	H20	Mountain West	7	Male	N/A	-18.43	11.04	DF23	N/A	N
Elmer	H20_2	Mountain West	7	Male	N/A	-18.26	6.78	DF23	N/A	N
Beatle	H21	Southeast	11	Male	5.7	-15.38	6.44	DF75	WF13, WF14, WF19, WF26, WF27 and WF28	Y
Snickerdoodle	H22	Southeast	9	Female	2.4	-15.7	6.25	DF6	N/A	Y
Starbuck	H23	Northeast	9	Male	1.1	-14.44	6.55	DF56	N/A	N
Leopard	H24	Southeast	6	Male	12	-16.04	7.11	DF68	WF18, WF20, WF21, WF23, WF24, and WF25	Y
Sunny Z.	H25	Southeast	12	Female	error	-15.91	6.98	DF25	N/A	Y
Tallulah	H26	Southeast	3	Female	1.7	-16.04	6.84	DF57	N/A	Y
Cayden	H27	Southeast	8	Male	2.4	-16.49	7.09	DF50	WF13, WF14, WF19, WF26, WF27 and WF28	Y
Cayden	H27_2	Southeast	8	Male	2.4	-16.33	6.56	DF50	WF13, WF14, WF19, WF26, WF27 and WF28	Y
Milo	H28	Northeast	7	Male	1.2	-16.7	6.23	DF55	N/A	N
Lupe	H29	Northeast	7	Male	4	-16.09	6.52	DF41	N/A	N
Lupe	H29_2	Northeast	7	Male	4	-16.08	6.61	DF41	N/A	N
Hailey	H30	Southeast	14	Female	0.9	-17.14	7.39	DF37	N/A	Y
Captain America	H31	Southeast	12	Male	error	-17.94	6.54	DF78	WF8, WF13, WF14, WF17, WF19, WF22, WF26, WF27 and WF28	Y
Boo	H32	Pacific West	11	Female	N/A	-14.37	6.12	DF44	N/A	N
Luna A.	H33	Southeast	3	Female	N/A	-16.52	6.03	DF66	N/A	Y
Bongo	H34	Northeast	7	Male	6.2	-15.77	6.8	DF2	N/A	N
Mr. Zippers	H35	Non-contiguous	6	Male	N/A	-17.91	6.32	DF53 and DF53_2	N/A	N
Mr. Zippers	H35_2	Non-contiguous	6	Male	N/A	-18.41	6.36	DF53 and DF53_2	N/A	N
Fiona	H36	Southeast	4	Female	1.1	-14.8	5.69	DF54	N/A	Y
Luna M.	H37	Southeast	8	Female	3.5	-15.87	5.75	DF70 and DF70_2	N/A	Y
Climber	H38	Southeast	9+	Male	4	-15.91	6.74	DF47	N/A	Y
Fey	H39	Southeast	7	Female	N/A	-17.71	8.94	DF38	N/A	Y
Tiger	H40	Southeast	9	Male	3.2	-18.47	7.91	DF9	WF12 and WF16	Y
Jetpack	H41	Southeast	6	Female	4.9	-18.29	6.18	DF36	N/A	Y
Pumpkin K.	H42	Southeast	11	Female	1.9	-18.64	6.72	DF67	N/A	Y
Bella	H43	Southeast	8	Female	4.6	-17.82	7.13	DF58	N/A	Y
Roukus	H44	Northeast	9	Female	12	-19.64	5.91	DF14	N/A	N
Catniss Everdeen	H45	Southeast	5	Female	1.3	-16.43	6.2	DF51	N/A	Y
Crash	H46	Midwest	16	Male	N/A	-14	7.06	DF34	N/A	N
Crash	H46_2	Midwest	16	Male	N/A	-14.04	6.54	DF34	N/A	N
Mindy	H47	Northeast	8	Female	6.6	-16.59	7.45	DF64	N/A	N
Boris	H48	Southeast	4	Male	6.7	-16.75	6.15	DF26	N/A	Y
Gracie	H49	Southeast	19	Female	2.5	-15.44	6.48	DF33	N/A	Y
Joey	H50	Southeast				-16.29	6.52	DF60	N/A	Y
Oatmeal	H51	Southeast	9	Male	7.8	-18.67	7.27	DF59	WF12 and WF16	Y
Trinity	H52	Southeast	N/A	N/A	N/A	-18.03	7.01	DF63	N/A	Y
Misu	H53	Northeast	12	Male	2.4	-15.51	8.71	N/A	WF18, WF20, WF21, WF23, WF24, and WF25	N
Gianni	H54	Southeast	14	Male	2.9	-19.5	5.23	DF12	WF13 and WF19	Y
Poly	H55	Northeast	7	Female	2.4	-17.15	8.86	DF29 and DF29_2	WF12 and WF16	N
Vacuum	H56	Southeast	11	Male	N/A	-15.17	6.12	DF16	WF13, WF14, WF19, WF26, WF27 and WF28	Y
Chester	H57	Northeast	7	Male	10.9	-19.54	6.86	DF77	N/A	N
Milo	H58	Northeast	6	Male	1.2	-17.85	8.26	N/A	WF14, WF26, WF27 and WF28	N
Beluga	H59	Northeast	5	Male	5.1	-19.02	6.26	DF61	WF5, WF7 and WF10	N
Sunny B.	H60	Southeast	unknown	Male	N/A	-15.18	6.75	DF32	N/A	Y
Hershey	H61	Southeast	11	Male	5.8	-16.54	6.4	DF19	WF8	Y
Schubie	H62	Northeast	10	Female	1.6	-18.62	6.6	DF4	N/A	N
Frank	H63	Northeast	6	Male	4.6	-17.98	6.65	DF18	WF8, WF13, WF14, WF17, WF19, WF22, WF26, WF27 and WF28	N
Kitty Boy	H64	Midwest	6	Male	4	-15.41	7.48	DF40	WF11	N
Kitty Boy	H64_2	Midwest	6	Male	4	-15.48	7.32	DF40	WF11	N
Oreo	H65	Southeast	9	Male	15.2	-15.7	6.07	DF74	WF8, WF17 and WF22	Y
Tex	H66	Southeast	9	Female	2.3	-16.42	7.14	DF8 and DF8_2	WF13, WF14, WF19 and WF26	Y
Roger	H67	Northeast	N/A	N/A	N/A	-17.6	7.22	DF20	WF5, WF7, WF10, WF8, WF13, WF14, WF17, WF19, WF22, WF26, WF27 and WF28	N
Ziggy	H68	Southeast	10	Male	3.6	-19.13	6.14	DF71	WF4 and WF6	Y
Ziggy	H68_2	Southeast	10	Male	3.6	-19.19	6.19	DF71	WF4 and WF6	Y
Shadow	H69	Northeast	6	Male	0.3	-18.15	6.41	DF35	WF8, WF13, WF14, WF17, WF19, WF22, WF26, WF27 and WF28	N
Orange	H70	Southeast	7	Female	0.5	-17.02	7.69	DF27	WF20, WF21 and WF23	Y
Lucky	H71	Northeast	15	Female	4.3	-18.13	6.79	DF10	N/A	N
Pumpkin G.	H72	Northeast	15	Male	error	-15.86	7.46	DF42	WF26, WF27 and WF28	N
Nola	H73	Southeast	8	Female	2.6	-15.34	6.67	DF21 and DF21_2	N/A	Y
Natty Bumpo	H74	Northeast	11	Female	6.1	-14.45	8.47	DF28	WF18, WF24 and WF25	N
Douglas	H75	Southeast	10	Male	1	-16.09	8.03	DF17	WF15	Y
Lucy	H76				N/A	-16.68	6.6	N/A	N/A	N
Peanut	H77	Northeast	4	Female	3.7	-15.18	6.66	DF24	WF8, WF13, WF14, WF17, WF19, WF22, WF26, WF27 and WF28	N
Pancho	H78	Southeast	14	Male	N/A	-16.52	8.69	DF1 and DF1_2	N/A	Y
Hazel Grace	H79	Southeast	3	Female	N/A	-17.5	8.46	DF79 and DF79_2	WF18, WF20, WF21, WF23, WF24, WF25, WF8, WF13, WF14, WF17, WF19, WF22, WF26, WF27 and WF28	Y
Hemingway	H80	Northeast	7	Male	1.2	-15.89	7.35	DF39	WF13, WF14, WF19, WF26, WF27 and WF28	N
Molly	H81	Northeast	N/A	N/A	N/A	-16.09	7.85	DF49	WF13, WF14, WF19, WF26, WF27 and WF28	N
Selkie	H82	Southeast	9	Female	3.5	-19.43	5.27	DF13	WF13 and WF19	Y
Mr. Fatty Man	H83	Midwest	3	Male	N/A	-14.55	6.14	DF43	N/A	N
Mr. Fatty Man	H83_2	Midwest	3	Male	N/A	-14.55	5.67	DF43	N/A	N
Amber	H84	Southeast	unknown	Female	N/A	-14.63	6.41	DF69	N/A	Y
Dude	H85	Pacific West	N/A	N/A	N/A	-17.72	6.42	DF90	N/A	N
Softie	H86	Pacific West	N/A	N/A	N/A	-18.32	6.41	DF91	N/A	N
Cocoa	H87	Pacific West	N/A	N/A	N/A	-19.21	6.75	DF92	N/A	N
Mama Cat	H88	Midwest	N/A	N/A	N/A	-14.71	5.82	DF86	N/A	N
Timothy	H89	Midwest	N/A	N/A	N/A	-14.71	6.15	DF87	N/A	N
Clementine	H90	Pacific West	N/A	N/A	N/A	-18.71	7.07	DF84	N/A	N
Archie	H91	Pacific West	N/A	N/A	N/A	-18.01	7.65	DF89 and DF89_2	N/A	N
Luna C.	H92	Pacific West	N/A	N/A	N/A	-18.8	5.91	DF81	N/A	N
Marley	H93	Pacific West	N/A	N/A	N/A	-16.27	5.96	DF85	WF18, WF24 and WF25	N
Hi-Five	H94	Pacific West	N/A	N/A	N/A	-16.33	7.12	DF83	WF18, WF20, WF21, WF23, WF24, and WF25	N
Bon Scott Angus Young	H95	Pacific West	N/A	N/A	N/A	-19.37	6.9	DF88 and DF88_2	N/A	N
Bijou	H96	Pacific West	N/A	N/A	N/A	-15.5	6.49	DF82	N/A	N

## Sheet: Raw Food Data
Brand	Flavor	Identifier	Region	d13C	d15N	Price for bag/pack of cans	$/lb	$/can (WF)	$/kg	Part of Analysis?
Blue	Indoor Adult	DF27	Southeast	-21.6	6.64	$31.99 from Chewy.com for 15lb bag	2.13267		4.70253	Y
Blue	Wilderness- Indoor Cat Chicken	DF48	Mountain West	-20.19	4.74	$34.99 from Chewy.com for 15lb bag	2.33267		5.14353	N
Blue	Indoor Health with life source bits	DF89	Pacific West	-21.21	5.56	$31.99 from Chewy.com for 15lb bag	2.13267		4.70253	N
Blue	Indoor Health with life source bits	DF89_2	Pacific West	-21.54	5.66	$31.99 from Chewy.com for 15lb bag	2.13267		4.70253	N
Canidae	Chicken meal and rice	DF4	Northeast	-19.77	3.96	$34.99 from Chewy.com for 15lb bag	2.33267		5.14353	N
Canidae	All life stages varieties	DF90	Pacific West	-20.48	3.57	$35.99 from Chewy.com for 15lb bag	2.39933		5.29053	N
Canidae	All life stages varieties	DF91	Pacific West	-19.54	3.55	$35.99 from Chewy.com for 15lb bag	2.39933		5.29053	N
Canidae	All life stages varieties	DF92	Pacific West	-20.6	3.57	$35.99 from Chewy.com for 15lb bag	2.39933		5.29053	N
Fancy Feast wet food fish	Ocean whitefish and tuna	WF18	Southeast	-18.06	9.88	$13.19 from Chewy.com for 24 cans of wet food (~4.5 lbs)	2.93111	0.549583	6.4631	Y
Fancy Feast wet food fish	Cod, Sole and Shrimp	WF24	Southeast	-18.49	9.28	$13.19 from Chewy.com for 24 cans of wet food (~4.5 lbs)	2.93111	0.549583	6.4631	Y
Fancy Feast wet food fish	Savory Salmon	WF25	Southeast	-18.76	6.91	$13.19 from Chewy.com for 24 cans of wet food (~4.5 lbs)	2.93111	0.549583	6.4631	Y
Fancy Feast wet food meat	Tender beef	WF20	Southeast	-17.42	7.2	$13.19 from Chewy.com for 24 cans of wet food (~4.5 lbs)	2.93111	0.549583	6.4631	Y
Fancy Feast wet food meat	Turkey and Giblets	WF21	Southeast	-16.18	5.03	$13.19 from Chewy.com for 24 cans of wet food (~4.5 lbs)	2.93111	0.549583	6.4631	Y
Fancy Feast wet food meat	Chicken	WF23	Southeast	-17.1	5.91	$13.19 from Chewy.com for 24 cans of wet food (~4.5 lbs)	2.93111	0.549583	6.4631	Y
First Mate	Grain free limited ingredient with chicken and blueberries	DF88	Pacific West	-24.21	4.41	$31.50 from Chewy.com for 10lb bag	3.15		6.94575	N
First Mate	Grain free limited ingredient with chicken and blueberries	DF88_2	Pacific West	-24.15	4.85	$31.50 from Chewy.com for 10lb bag	3.15		6.94575	N
Friskies	unknown flavor	DF10	Northeast	-15.21	4.75	$11.78 from Chewy.com for 16lb bag	0.73625		1.62343	N
Friskies	Seafood Sensations	DF28	Northeast	-20.34	4.5	$11.78 from Chewy.com for 16lb bag	0.73625		1.62343	N
Friskies	Seafood Sensations/Tender Crunchy Combo	DF24	Northeast	-14.83	3.92	$11.78 from Chewy.com for 16lb bag	0.73625		1.62343	N
Friskies wet food fish	Seacaptain's Choice	WF13	Southeast	-19.36	9.58	$11.28 from Chewy.com for 24 cans of wet food (~8.25lbs)	1.36727	0.47	3.01484	Y
Friskies wet food fish	Salmon Dinner	WF14	Southeast	-20.56	6.25	$11.28 from Chewy.com for 24 cans of wet food (~8.25lbs)	1.36727	0.47	3.01484	Y
Friskies wet food fish	Mariner's Catch	WF19	Southeast	-19.19	6.95	$11.28 from Chewy.com for 24 cans of wet food (~8.25lbs)	1.36727	0.47	3.01484	Y
Friskies wet food fish	Ocean whitefish and tuna	WF26	Southeast	-19.16	7.86	$11.28 from Chewy.com for 24 cans of wet food (~8.25lbs)	1.36727	0.47	3.01484	Y
Friskies wet food meat	Chicken, Cheese and Gravy	WF17	Southeast	-21.41	3.41	$11.28 from Chewy.com for 24 cans of wet food (~8.25lbs)	1.36727	0.47	3.01484	Y
Friskies wet food meat	Chicken in Gravy	WF22	Southeast	-19.44	3.32	$11.28 from Chewy.com for 24 cans of wet food (~8.25lbs)	1.36727	0.47	3.01484	Y
Friskies wet food meat	Turkey and Giblets Dinner	WF27	Southeast	-18.6	4.65	$11.28 from Chewy.com for 24 cans of wet food (~8.25lbs)	1.36727	0.47	3.01484	Y
Friskies wet food meat	Mixed Grill	WF28	Southeast	-17.02	4.66	$11.28 from Chewy.com for 24 cans of wet food (~8.25lbs)	1.36727	0.47	3.01484	Y
Friskies wet food meat	Turkey Dinner in Gravy	WF8	Southeast	-21.4	3.66	$11.28 from Chewy.com for 24 cans of wet food (~8.25lbs)	1.36727	0.47	3.01484	Y
Halo wet food meat	Spot's Stew- Chicken	WF9	Southeast	-17.92	4.01	$21.72 from Chewy.com for 12 cans of wet food (~4.125lbs)	5.26545	1.81	11.6103	Y
Harris Teeter Your Pet	generic	DF70	Southeast	-18.07	3.8	$4.39 from Harris Teeter for 3.15lb bag (only available at HT, no online listing at all)	1.39365		3.073	Y
Harris Teeter Your Pet	generic	DF70_2	Southeast	-18.26	3.72	$4.39 from Harris Teeter for 3.15lb bag (only available at HT, no online listing at all)	1.39365		3.073	Y
Hill's	Science Diet Hairball Adult 1-6	DF26	Southeast	-20.34	4.5	$38.99 from Chewy.com for 15.5lb bag	2.51548		5.54664	Y
Hill's	Science Diet Adult	DF30	Northeast	-19.73	4.82	$34.99 from Chewy.com for 15.5lb bag	2.25742		4.97761	N
Hill's	Science Diet Adult	DF35	Northeast	-19.03	4.78	$34.99 from Chewy.com for 15.5lb bag	2.25742		4.97761	N
Hill's	unknown flavor	DF40	Midwest	-19.12	4.29	$34.99 from Chewy.com for 15.5lb bag	2.25742		4.97761	N
Hill's	Perscription Metabolic and Urinary	DF6	Southeast	-19.17	4.33	$69.99 from Chewy.com for 17.6lb bag	3.9767		8.76863	Y
Hill's	Science Diet Age Defying	DF64	Northeast	-20.24	4.71	$34.99 from Chewy.com for 15.5lb bag	2.25742		4.97761	N
Hill's	Science Diet- Sensetive Stomach and Skin	DF81	Pacific West	-18.91	3.74	$38.99 from Chewy.com for 15.5lb bag	2.51548		5.54664	N
Hill's wet food meat	Science Diet- Savory Chicken	WF11	Southeast	-17.7	4.38	$27.84 from Chewy.com for 24 cans of wet food (~8.25)	3.37455	1.16	7.44087	Y
Iams	Adult and Senior	DF25	Southeast	-15.62	4.05	$22.97 from Chewy.com for 16lb bag	1.43562		3.16555	Y
Iams	Proactive Health- Healthy adult 1+ years	DF3	Northeast	-15.24	3.88	$22.50 from Chewy.com for 16lb bag	1.40625		3.10078	N
Iams	Healthy Adult Original	DF31	Southeast	-21.09	4.18	$22.50 from Chewy.com for 16lb bag	1.40625		3.10078	Y
Iams	Healthy Naturals Chicken	DF32	Northeast	-19.64	4.68	$26.79 from Chewy.com for 13.5lb bag	1.98444		4.3757	N
Iams	Proactive Health- Healthy adult original	DF43	Midwest	-15.26	3.63	$22.50 from Chewy.com for 16lb bag	1.40625		3.10078	N
Iams	Adult and Senior	DF47	Southeast	-15.61	3.99	$22.97 from Chewy.com for 16lb bag	1.43562		3.16555	Y
Iams	Proactive Health- Healthy adult 1+ years	DF50	Southeast	-15.26	6.56	$22.50 from Chewy.com for 16lb bag	1.40625		3.10078	Y
Iams	Proactive Health- Active adult	DF82	Pacific West	-15.46	3.25	$22.97 from Chewy.com for 16lb bag	1.43562		3.16555	N
Iams	???	DF83	Pacific West	-20.72	4.42	$22.50 from Chewy.com for 16lb bag	1.40625		3.10078	N
Innova	out of production	DF67	Southeast	-21.42	6.56	$27.66 from Chewy.com for 12lb bag (Innova brand discontinued, this is Evo which is comparable and from same company)	2.305		5.08253	Y
Kirkland	Chicken and Rice	DF36	Southeast	-20.87	3.95	$29.99 from Costco.com for 25lb bag (only available from Costco)	1.2		2.646	Y
Kirkland	Chicken and Rice	DF46	Pacific West	-21.45	3.63	$29.99 from Costco.com for 25lb bag (only available from Costco)	1.2		2.646	N
Kirkland	Chicken and Rice	DF51	Southeast	-20.9	3.67	$29.99 from Costco.com for 25lb bag (only available from Costco)	1.2		2.646	Y
Kirkland	Chicken and Rice	DF57	Southeast	-21.26	3.74	$29.99 from Costco.com for 25lb bag (only available from Costco)	1.2		2.646	Y
Kit and Kaboodle	From Purina	DF16	Southeast	-16.1	3.88	$10.54 from Chewy.com for 16lb bag	0.65875		1.45254	Y
Kit and Kaboodle	From Purina	DF78	Southeast	-15.5	3.24	$10.54 from Chewy.com for 16lb bag	0.65875		1.45254	Y
Kit and Kaboodle	From Purina	DF75	Southeast	-15.74	3.76	$10.54 from Chewy.com for 16lb bag	0.65875		1.45254	Y
Meow Mix	Original Choice	DF44	Pacific West	-15.71	3.66	$11.49 from Chewy.com for 16lb bag	0.718125		1.58347	N
Meow Mix	Original Choice	DF54	Southeast	-15.77	3.34	$11.49 from Chewy.com for 16lb bag	0.718125		1.58347	Y
Meow Mix	Original Choice	DF56	Northeast	-17.95	3.37	$11.49 from Chewy.com for 16lb bag	0.718125		1.58347	N
Meow Mix	Original Choice	DF60	Southeast	-15.52	3.81	$11.49 from Chewy.com for 16lb bag	0.718125		1.58347	Y
Meow Mix	Original Choice	DF65	Southeast	-15.79	3.47	$11.49 from Chewy.com for 16lb bag	0.718125		1.58347	Y
Meow Mix	Original Choice	DF69	Southeast	-15.7	3.53	$11.49 from Chewy.com for 16lb bag	0.718125		1.58347	Y
Meow Mix	Original Choice	DF7	Northeast	-15.53	3.48	$11.49 from Chewy.com for 16lb bag	0.718125		1.58347	N
Meow Mix	Original Choice	DF7_2	Northeast	-15.98	3.28	$11.49 from Chewy.com for 16lb bag	0.718125		1.58347	N
Natural Balance	Limited Ingredient Green Pea and Chicken	DF12	Southeast	-22.62	2.82	$26.99 from Chewy.com for 10lb bag	2.699		5.9513	Y
Natural Balance	Limited Ingredient Green Pea and Chicken	DF13	Southeast	-22.69	2.71	$26.99 from Chewy.com for 10lb bag	2.699		5.9513	Y
Natural Balance	Limited Ingredient Green Pea and Chicken	DF15	Southeast	-22.8	2.74	$26.99 from Chewy.com for 10lb bag	2.699		5.9513	Y
Natural Balance	unknown flavor	DF77	Northeast	-22.04	3.97	$26.99 from Chewy.com for 10lb bag	2.699		5.9513	N
NutroMax	Adult Chicken	DF8	Southeast	-19.17	4.33	$24.29 from Chewy.com for 16lb bag	1.51812		3.34747	Y
NutroMax	Adult Chicken	DF8_2	Southeast	-19.99	4	$24.29 from Chewy.com for 16lb bag	1.51812		3.34747	Y
Nutro Max	all flavors	DF55	Northeast	-19.99	4.92	$24.29 from Chewy.com for 16lb bag	1.51812		3.34747	N
Nutro Max	all flavors	DF66	Southeast	-19.73	4.79	$24.29 from Chewy.com for 16lb bag	1.51812		3.34747	Y
Paws and Claws	Delish Mix	DF86	Midwest	-16.43	3.1	$8.99 from TSC for 16lb bag (only available from Tractor Supply Co.)	0.561875		1.23893	N
Paws and Claws	Delish Mix	DF87	Midwest	-15.86	3.23	$8.99 from TSC for 16lb bag (only available from Tractor Supply Co.)	0.561875		1.23893	N
Pet Pride (Nature's Variety)	Poultry and Seafood	DF21	Southeast	-18.73	3.03	$37.99 from Chewy.com for 11lb bag	3.45364		7.61527	Y
Pet Pride (Nature's Variety)	Poultry and Seafood	DF21_2	Southeast	-18.29	3.06	$37.99 from Chewy.com for 11lb bag	3.45364		7.61527	Y
Purina	Cat Chow Complete	DF2	Northeast	-18.5	4.69	$11.99 from Chewy.com for 16lb bag	0.749375		1.65237	N
Purina	Pro Plan Savor- Adult Chicken and Rice Formula	DF20	Northeast	-19.13	4.27	$36.98 from Chewy.com for 16lb bag	2.31125		5.09631	N
Purina	One- Urinary Tract Health Formula	DF22	Southeast	-18.73	3.03	$22.99 from Chewy.com for 16lb bag	1.43687		3.16831	Y
Purina	Cat Chow Complete	DF33	Southeast	-18.93	3.61	$11.99 from Chewy.com for 16lb bag	0.749375		1.65237	Y
Purina	One- Vibrant Maturity 7+	DF34	Midwest	-19.5	3.73	$12.99 from Chewy.com for 7lb bag	1.85571		4.09185	N
Purina	Pro Plan Adult Salmon and Rice	DF41	Northeast	-19.45	5.1	$36.98 from Chewy.com for 16lb bag	2.31125		5.09631	N
Purina	Cat Chow Complete	DF42	Southeast	-18.83	4	$11.99 from Chewy.com for 16lb bag	0.749375		1.65237	Y
Purina	various flavors	DF45	Northeast	-15.55	4.15	unknown but looks like K&K	0.65875		1.45254	N
Purina	One- Salmon and Tuna	DF5	Southeast	-18.34	4.69	$22.99 from Chewy.com for 16lb bag	1.43687		3.16831	Y
Purina	Beyond Natural- grain free ocean whitefish and egg	DF59	Southeast	-21.03	4.22	$11.79 from Chewy.com for 4.5lb bag	2.62		5.7771	Y
Purina	Pro Plan Savor- Adult Chicken and Rice Formula	DF61	Northeast	-18.78	4.13	$36.98 from Chewy.com for 16lb bag	2.31125		5.09631	N
Purina	Cat Chow Complete	DF68	Southeast	-18.4	4.1	$11.99 from Chewy.com for 16lb bag	0.749375		1.65237	Y
Purina	One- Tender selects blends	DF73	Southwest	-19.86	3.12	$21.44 from Chewy.com for 16lb bag	1.34		2.9547	N
Purina	Cat Chow Complete	DF74	Southeast	-17.72	4.31	$11.99 from Chewy.com for 16lb bag	0.749375		1.65237	Y
Purina	Complete/Natural	DF76	Southeast	-17.08	4.19	$12.98 from Chewy.com for 13lb bag	0.998462		2.20161	Y
Purina	One- Indoor advantage	DF85	Pacific West	-20.08	3.09	$24.49 from Chewy.com for 16lb bag	1.53062		3.37503	N
Purina	Beyond Natural- grain free ocean whitefish and egg	DF9	Southeast	-20.76	4.27	$11.79 from Chewy.com for 4.5lb bag	2.62		5.7771	Y
Purina	Cat Chow Complete	DF19	Southeast	-18.63	4.21	$11.99 from Chewy.com for 16lb bag	0.749375		1.65237	Y
Purina Wet food meat	Pro Plan- Whitemeat Chicken and vegetable	WF10	Southeast	-20.78	2.65	$21.36 from Chewy.com for 24 cans of wet food (3oz cans, ~4.5lbs)	4.75556	0.891667	10.486	y
Purina wet food meat	Pro plan- Chicken and Rice	WF5	Southeast	-21.36	3.65	$21.40 from Chewy.com for 24 cans of 3oz wet food (~4.5lbs)	4.75556	0.891667	10.486	Y
Purina wet food meat	Pro Plan- Turkey and Rice	WF7	Southeast	-21.45	3.94	$21.40 from Chewy.com for 24 cans of 3oz wet food (~4.5lbs)	4.75556	0.891667	10.486	y
Royal Canin	light	DF1	Southeast	-20.14	3.78	$57.59 from Chewy.com for 15.4lb bag	3.73961		8.24584	Y
Royal Canin	light	DF1_2	Southeast	-20.41	3.52	$57.59 from Chewy.com for 15.4lb bag	3.73961		8.24584	Y
Royal Canin	Persian Adult	DF37	Southeast	-21.12	3.72	$29.69 from Chewy.com for 7lb bag	4.24143		9.35235	Y
Sheba: wet food fish	Perfect Portions- Delicate Salmon	WF4	Southeast	-18.34	6.3	$16.99 from Chewy.com for 48 packs (24 2.6oz double packs) of wet food (~)7.8lbs	2.17821	0.353958	4.80294	Y
Sheba: wet food meat	Perfect Portions- Roasted Turkey	WF6	Southeast	-17.38	4.28	$16.99 from Chewy.com for 48 packs (24 2.6oz double packs) of wet food (~)7.8lbs	2.17821	0.353958	4.80294	Y
Solid Gold/Indigo Moon	unknown	DF58	Southeast	-22.13	4.76	$33.29 from Chewy.com for 12lb bag	2.77417		6.11704	Y
Solid Gold/Indigo Moon	unknown	DF63	Southeast	-22.61	4.64	$33.29 from Chewy.com for 12lb bag	2.77417		6.11704	Y
Taste of the Wild	Salmon and Deboned Turkey	DF18	Northeast	-24.64	6.21	$30.99 from Chewy.com for 15 lb bag	2.066		4.55553	N
Taste of the Wild	Rocky Mountain	DF52	Southeast	-22.44	3.12	$30.99 from Chewy.com for 15 lb bag	2.066		4.55553	Y
Taste of the Wild*	Rocky Mountain	DF14	Northeast	-21.53	3.58	$30.99 from Chewy.com for 15 lb bag	2.066		4.55553	N
Taste of the Wild*	Rocky Mountain	DF71	Southeast	-21.21	3.09	$30.99 from Chewy.com for 15 lb bag	2.066		4.55553	Y
Trader Joe's	Wholesome and Natural	DF29	Northeast	-21.09	4.18	$11.69 from Amazon.com for 3lb bag (dry food, only at Trader Joe's)	3.89667		8.59215	N
Trader Joe's	Wholesome and Natural	DF29_2	Northeast	-20.94	9.93	$11.69 from Amazon.com for 3lb bag (dry food, only at Trader Joe's)	3.89667		8.59215	N
Trader Joe's: wet food fish	Oceanfish, salmon and rice	WF16	Southeast	-21.49	6.23	$24.50 from Amazon.com for 12 cans of wet food (~5.2lbs, only at Trader Joe's)	4.71154	2.04167	10.3889	Y
Trader Joe's: Wet food Tuna	Tuna	WF12	Southeast	-17.64	17.21	$24.50 from Amazon.com for 12 cans of wet food (~5.2lbs, only at Trader Joe's)	4.71154	2.04167	10.3889	Y
Wellness	Complete Health- Salmon and Deboned Turkey	DF17	Southeast	-22.27	10.01	$30.68 from Chewy.com for 12lb bag of Wellness Complete Health Flavors	2.55667		5.63745	Y
Wellness	all CORE flavors	DF38	Southeast	-20.22	7.64	$38.80 from Chewy.com for 11lb bag of Wellness CORE flavors	3.52727		7.77764	Y
Wellness	Complete Health- Healthy Weight	DF39	Northeast	-23.2	5.57	$30.68 from Chewy.com for 12lb bag of Wellness Complete Health Flavors	2.55667		5.63745	N
Wellness	Complete Health- Healthy Weight	DF49	Northeast	-23.15	5.7	$30.68 from Chewy.com for 12lb bag of Wellness Complete Health Flavors	2.55667		5.63745	N
Wellness wet food meat	Complete Health- Beef and Chicken	WF15	Southeast	-17.08	5.05	$39.99 from Chewy.com for 24 cans of wet food (~8.25lbs)	4.84727	1.66625	10.6882	Y
Whiska's Wet food meat	Chicken Dinner in Gravy	WF1	Southeast	-19.45	4.35	$4.88 from Chewy.com for 12 pack of 3oz pouches (~2.25lbs)	2.16889	0.406667	4.7824	Y
Whiska's: wet food meat	Mixed Grill in Gravy	WF2	Southeast	-17.94	4.06	$4.88 from Chewy.com for 12 pack of 3oz pouches (~2.25lbs)	2.16889	0.406667	4.7824	Y
Whiska's: wet food meat	Turkey in Gravy	WF3	Southeast	-18.15	4.49	$4.88 from Chewy.com for 12 pack of 3oz pouches (~2.25lbs)	2.16889	0.406667	4.7824	Y
Whole Earth Farms	Salmon	DF23	Mountain West	-22.34	5.49	$23.67 from Chewy.com for 10lb bag	2.367		5.21924	N
Whole Earth Farms	unknown flavor	DF84	Pacific West	-21.31	2.96	$23.67 from Chewy.com for 10lb bag	2.367		5.21924	N
Wild Harvest	Chicken and chickpea with fruit	DF79	Southeast	-19.31	3.57	$7.59 from Shop'n Save.com for 3lb bag (Brand only available at some select stores?)	2.53		5.57865	Y
Wild Harvest	Chicken and chickpea with fruit	DF79_2	Southeast	-19.36	3.41	$7.59 from Shop'n Save.com for 3lb bag (Brand only available at some select stores?)	2.53		5.57865	Y
Honest Kitchen	Chicken recipe powder ("prowl", mixed with Canidae pure)	DF53	Non-contiguous	-20.32	3.26	$45.07 from Chewy.com for 4lb box (dehydrated food mix)	11.2675		24.8448	N
Honest Kitchen	Chicken recipe powder ("prowl", mixed with Canidae pure)	DF53_2	Non-contiguous	-20.24	3.1	$45.07 from Chewy.com for 4lb box (dehydrated food mix)	11.2675		24.8448	N

## Sheet: Raw Prey Data
Species	Common Name	NCSM Collection #	State of Origin	County of Origin	Specimen Type	Collection Date	d13C	d15N	Part of Analysis?
Blarina carolinensis	southern short tailed shrew	5209	NC	Brunswick	Skin and skull	1983-02-01	-20.26	9.47	Y
Blarina carolinensis	southern short tailed shrew	6367	NC	Chowan	Skin and skull	1990-05-28	-21.78	6.37	Y
Blarina carolinensis	southern short tailed shrew	6700	NC	Durham	skin and skull	1991-03-01	-22.5	7.87	Y
Blarina brevicauda	northern short tailed shrew	6276	NC	Rutherford	skin and skull	1989-12-21	-22.24	7.05	Y
Blarina brevicauda	northern short tailed shrew	7244	NC	Avery	skin and skull	1984-07-12	-21.9	7.69	Y
Peromyscus leucopus	white footed mouse	8542	NC	N/A	skin and skull	N/A	-22.56	8.42	Y
Peromyscus leucopus	white footed mouse	8770	NC	N/A	skin and skull	N/A	-23.04	4.4	Y
Peromyscus leucopus	white footed mouse	8788	NC	N/A	skin and skull	N/A	-21.52	5.16	Y
Peromyscus leucopus	white footed mouse	8897	NC	N/A	skin and skull	N/A	-21.42	1.96	Y
Peromyscus leucopus	white footed mouse	8920	NC	Jones	skin and skull	1992-05-20	-23.57	5.2	Y
Mus musculus	house mouse	6618	NC	Sampson	skin and skull	1990-02-18	-17.85	6.36	Y
Mus musculus	house mouse	7148	NC	Carteret	skin and skull	1992-02-05	-18.39	5.45	Y
Mus musculus	house mouse	7306	NC	Chowan	skin and skull	1992-10-24	error	error	N
Mus musculus	house mouse	7686	NC	Randolph	skin and skull	1993-10-24	-15.93	8.23	Y
Mus musculus	house mouse	13983	NC	Wake	skin, skull and body skeleton	1999-01-05	-18.94	8.33	Y
Microtus pinetorum	woodland vole	5205	NC	Montgomery	skin and skull	1987-07-04	-23.34	-0.75	N
Microtus pinetorum	woodland vole	6114	NC	Chowan	skin and skull	1989-05-06	-17	5.04	N
Microtus pinetorum	woodland vole	7676	NC	Chowan	skin and skull	1993-11-09	-25.25	4.36	Y
Microtus pinetorum	woodland vole	8826	NC	N/A	skin and skull	N/A	-25.66	3.98	Y
Microtus pinetorum	woodland vole	8904	NC	N/A	skin and skull	N/A	-22.08	6.03	Y
Tamias striatus	eastern chipmunk	3266	NC	Wake	skin only	1975-10-01	-22.32	4.56	Y
Tamias striatus	eastern chipmunk	6245	NC	Rutherford	skin only	1989-04-27	-22.13	3.63	Y
Tamias striatus	eastern chipmunk	6374	NC	Watauga	skin only	1990-06-09	-21.88	4.34	Y
Tamias striatus	eastern chipmunk	6811	NC	Orange	skin only	1991-07-06	-23.87	5.23	Y
Tamias striatus	eastern chipmunk	14096	NC	Yancey	skin, skull and body skeleton	2000-10-23	-23	4.02	Y
Tamias striatus	eastern chipmunk	N/A	NC	N/A	skin, skull, and body skeleton	N/A	-22.57	4.2	Y
Sciurus carolinensis	eastern grey squirrel	659	NC	Sampson	skin and skull	1959-11-20	-21.64	5.33	Y
Sciurus carolinensis	eastern grey squirrel	736	NC	Transylvania	skin and skull	1961-07-05	-20.2	0.95	N
Sciurus carolinensis	eastern grey squirrel	1083	NC	Wake	skin and skull	1968-10-19	-20.82	4.83	Y
Sciurus carolinensis	eastern grey squirrel	6431	NC	Rutherford	skin only	1989-09-10	-20.13	4.61	Y
Sciurus carolinensis	eastern grey squirrel	14992	NC	Wake	skin, skull and body skeleton	1999-05-19	-23.35	4.25	Y
Sylvilagus floridanus	eastern cottontail	2829	NC	Haywood	skin and skull	1905-05-30	-23.95	2.04	Y
Sylvilagus floridanus	eastern cottontail	2996	NC	Dare	skin and skull	1978-04-18	-21.21	2.05	Y
Sylvilagus floridanus	eastern cottontail	3619	NC	Wake	skin only	1982-03-17	-24.78	-1.06	N
Sylvilagus floridanus	eastern cottontail	4013	NC	Granville	skin only	1983-06-24	error	error	N
Sylvilagus floridanus	eastern cottontail	4157	NC	Haywood	skin and skull	1983-10-26	-24.54	3.37	Y
Turdus migratorius	American Robin	N/A	NC	Forsyth	full body	2016-10-17	-22.68	3.91	Y
Turdus migratorius	American Robin	262	NC	Forsyth	full body	2016-02-18	-22.22	6.98	Y
Pipilo erythrophthalmus	Eastern towhee	254	NC	Forsyth	full body	2015-03-29	-21.45	7.51	Y
Pipilo erythrophthalmus	Eastern towhee	N/A	NC	Wake	full body	N/A	-18.03	4.07	Y
Pipilo erythrophthalmus	Eastern towhee	103	NC	N/A	full body	2017	-24.24	5.56	Y
Cardinalis cardinalis	Northern cardinal	N/A	NC	Wake	full body	2014-06-18	-21.06	7.46	Y
Cardinalis cardinalis	Northern cardinal	201	NC	N/A	full body	2016	-20.79	7.32	Y
Cardinalis cardinalis	Northern cardinal	148	NC	N/A	full body	2016	-21.51	5.78	Y
Cardinalis cardinalis	Northern cardinal	199	NC	Wake	full body	2015-10-21	-18.78	6.35	Y
Cardinalis cardinalis	Northern cardinal	200	NC	N/A	full body	2015-09-24	-22.78	5.04	Y
Zonotrichia albicollis	White throated sparrow	208	NC	N/A	full body	2016	-23.86	4.71	Y
Zonotrichia albicollis	White throated sparrow	134	NC	Wake	full body	2016-03-01	-23.77	4.22	Y
Zonotrichia albicollis	White throated sparrow	102	NC	N/A	full body	2017	-22.77	6.17	Y
Zonotrichia albicollis	White throated sparrow	297	NC	Forsyth	full body	2016-10-26	-24.2	6.48	Y
Zonotrichia albicollis	White throated sparrow	276	NC	Forsyth	full body	2016-10-26	-23.57	4.92	Y
Zenaida macruora	Mourning dove	N/A	NC	Wake	full body	2016-09-17	-22.15	6.27	Y
Zenaida macruora	Mourning dove	387	NC	New Hanover	full body	2014	-17.72	6.12	Y
