# Supplementary material for: High variability within pet foods prevents the identification of native species in pet cats’ diets using isotopic evaluation
Source: PeerJ. 2020 Jan 22;8:e8337. doi: 10.7717/peerj.8337 (PMC6982418; doi:10.7717/peerj.8337)
Supplement: Table S3 — Summary statistics generated by the MixSIAR model for cats included in analysis expressed as posterior probabilities. [file peerj-08-8337-s005.xlsx]

## Sheet: Posterior Probabilities
Cat	Identifier	Variable	Summary Statistics
			Mean	SD	0.025	0.05	0.25	0.5	0.75	0.95	0.975
Amber	H84	p.global.CombinedPrey	0.297	0.102	0.171	0.183	0.231	0.274	0.336	0.482	0.561
		p.global.MMDF	0.703	0.102	0.439	0.518	0.664	0.726	0.769	0.817	0.829
Banjo	H6	p.global.CombinedPrey	0.121	0.103	0.004	0.008	0.043	0.098	0.172	0.32	0.382
		p.global.PurinaDF	0.262	0.166	0.013	0.027	0.123	0.245	0.379	0.558	0.617
		p.global.WetfoodFish	0.212	0.145	0.01	0.019	0.099	0.188	0.303	0.49	0.545
		p.global.WetfoodMeat	0.405	0.206	0.027	0.058	0.246	0.412	0.56	0.739	0.781
Beatle	H21	p.global.CombinedPrey	0.163	0.111	0.008	0.015	0.078	0.149	0.228	0.371	0.416
		p.global.KKDF	0.376	0.166	0.051	0.086	0.259	0.39	0.498	0.626	0.669
		p.global.WetfoodFish	0.126	0.114	0.005	0.009	0.042	0.091	0.173	0.36	0.436
		p.global.WetfoodMeat	0.335	0.218	0.015	0.034	0.151	0.306	0.489	0.725	0.79
Bella	H43	Model did not run
Boris	H48	p.global.CombinedPrey	0.199	0.2	0.006	0.011	0.055	0.132	0.271	0.646	0.776
		p.global.HillsDF	0.801	0.2	0.224	0.354	0.729	0.868	0.945	0.989	0.994
Capt. America	H31	p.global.CombinedPrey	0.27	0.175	0.014	0.029	0.132	0.249	0.383	0.59	0.66
		p.global.PurinaDF	0.27	0.185	0.012	0.024	0.118	0.238	0.39	0.614	0.675
		p.global.WetfoodFish	0.175	0.136	0.009	0.016	0.074	0.145	0.24	0.452	0.526
		p.global.WetfoodMeat	0.285	0.198	0.011	0.021	0.119	0.255	0.423	0.651	0.718
Catniss Everdeen	H45	p.global.CombinedPrey	0.733	0.19	0.24	0.39	0.617	0.762	0.883	0.979	0.99
		p.global.KirklandDF	0.267	0.19	0.01	0.021	0.117	0.238	0.383	0.61	0.76
Cayden	H27	p.global.CombinedPrey	0.213	0.145	0.009	0.018	0.101	0.193	0.3	0.486	0.554
		p.global.IamsDF	0.242	0.168	0.011	0.022	0.106	0.214	0.346	0.565	0.626
		p.global.WetfoodFish	0.221	0.154	0.012	0.026	0.11	0.192	0.299	0.529	0.613
		p.global.WetfoodMeat	0.324	0.202	0.018	0.033	0.156	0.304	0.472	0.68	0.729
Climber	H38	p.global.CombinedPrey	0.38	0.196	0.052	0.098	0.236	0.354	0.501	0.745	0.817
		p.global.IamsDF	0.62	0.196	0.183	0.255	0.499	0.646	0.764	0.902	0.948
Don Carlos	H16	p.global.CombinedPrey	0.821	0.129	0.536	0.579	0.742	0.84	0.927	0.987	0.993
		p.global.KirklandDF	0.179	0.129	0.007	0.013	0.073	0.16	0.258	0.421	0.464
Donald Fluffypants	H9	p.global.CombinedPrey	0.638	0.196	0.271	0.319	0.488	0.636	0.795	0.949	0.972
		p.global.KirklandDF	0.362	0.196	0.028	0.051	0.205	0.364	0.512	0.681	0.729
Douglas	H75	Model did not run
Ellie	H5	Model did not run
Fey	H39	p.global.CombinedPrey	0.478	0.26	0.031	0.07	0.265	0.474	0.688	0.911	0.947
		p.global.WellnessDF	0.522	0.26	0.053	0.089	0.312	0.526	0.735	0.93	0.969
Fiona	H36	p.global.CombinedPrey	0.277	0.092	0.166	0.175	0.218	0.257	0.312	0.445	0.521
		p.global.MMDF	0.723	0.092	0.479	0.555	0.688	0.743	0.782	0.825	0.834
Gianni	H54	p.global.CombinedPrey	0.202	0.185	0.006	0.012	0.065	0.148	0.276	0.608	0.72
		p.global.NBDF	0.683	0.186	0.146	0.252	0.623	0.747	0.809	0.866	0.879
		p.global.WetfoodFish	0.115	0.07	0.008	0.015	0.061	0.111	0.158	0.229	0.266
Gracie	H49	.global.CombinedPrey	0.241	0.175	0.013	0.024	0.112	0.209	0.325	0.578	0.698
		p.global.PurinaDF	0.759	0.175	0.302	0.422	0.675	0.791	0.888	0.976	0.987
Hailey	H30	p.global.CombinedPrey	0.668	0.186	0.311	0.362	0.524	0.671	0.819	0.957	0.979
		p.global.RCDF	0.332	0.186	0.021	0.043	0.181	0.329	0.476	0.638	0.689
Hazel Grace	H79	p.global.Catfood	0.545	0.247	0.062	0.101	0.371	0.564	0.736	0.932	0.961
		p.global.CombinedPrey	0.455	0.247	0.039	0.068	0.264	0.436	0.629	0.899	0.938
Hershey	H61	.global.CombinedPrey	0.316	0.201	0.024	0.042	0.166	0.283	0.428	0.702	0.805
		p.global.PurinaDF	0.684	0.201	0.195	0.298	0.572	0.717	0.834	0.958	0.976
Jetpack	H41	p.global.CombinedPrey	0.287	0.206	0.027	0.053	0.138	0.231	0.383	0.735	0.838
		p.global.KirklandDF	0.713	0.206	0.162	0.265	0.617	0.769	0.862	0.947	0.973
Jitterbug	H12	p.global.CombinedPrey	0.457	0.211	0.151	0.178	0.295	0.415	0.59	0.872	0.932
		p.global.KirklandDF	0.543	0.211	0.068	0.128	0.41	0.585	0.705	0.822	0.849
Joey	H50	p.global.CombinedPrey	0.522	0.135	0.335	0.352	0.424	0.495	0.592	0.79	0.872
		p.global.MMDF	0.478	0.135	0.128	0.21	0.408	0.505	0.576	0.648	0.665
Kicky	H3	p.global.CombinedPrey	0.168	0.134	0.006	0.012	0.061	0.14	0.244	0.423	0.496
		p.global.IamsDF	0.344	0.177	0.025	0.055	0.214	0.342	0.469	0.638	0.687
		p.global.WetfoodFish	0.233	0.144	0.018	0.035	0.126	0.216	0.313	0.498	0.579
		p.global.WetfoodMeat	0.254	0.185	0.007	0.017	0.1	0.224	0.377	0.603	0.678
Leopard	H24	p.global.CombinedPrey	0.205	0.139	0.008	0.019	0.099	0.185	0.285	0.467	0.533
		p.global.PurinaDF	0.339	0.196	0.022	0.04	0.18	0.333	0.486	0.668	0.719
		p.global.WetFoodFish	0.187	0.153	0.007	0.015	0.073	0.152	0.258	0.498	0.606
		p.global.WetfoodMeat	0.269	0.173	0.015	0.026	0.123	0.25	0.388	0.58	0.634
Luna M.	H37	p.global.CombinedPrey	0.332	0.27	0.009	0.021	0.113	0.254	0.499	0.889	0.935
		p.global.TOWDF	0.668	0.27	0.065	0.111	0.501	0.746	0.887	0.979	0.991
Luna A.	H33	p.global.Catfood	0.901	0.092	0.669	0.754	0.887	0.922	0.948	0.975	0.984
		p.global.CombinedPrey	0.099	0.092	0.016	0.025	0.052	0.078	0.113	0.246	0.331
Nola	H73	p.global.Catfood	0.336	0.182	0.024	0.045	0.192	0.341	0.478	0.63	0.666
		p.global.CombinedPrey	0.664	0.182	0.334	0.37	0.522	0.659	0.808	0.955	0.976
Oatmeal	H51	Model did not run
Orange	H70	Model did not run
Oreo	H65	p.global.CombinedPrey	0.166	0.134	0.006	0.015	0.066	0.138	0.231	0.421	0.505
		p.global.PurinaDF	0.591	0.206	0.094	0.178	0.473	0.615	0.742	0.889	0.918
		p.global.WetfoodMeat	0.243	0.183	0.007	0.016	0.095	0.204	0.351	0.594	0.685
Pancho	H78	p.global.Catfood	0.173	0.122	0.007	0.014	0.072	0.151	0.252	0.4	0.442
		p.global.CombinedPrey	0.827	0.122	0.558	0.6	0.748	0.849	0.928	0.986	0.993
Pumpkin	H42	Model did not run
Sandstorm	H13	Model did not run
Selkie	H82	p.global.CombinedPrey	0.223	0.195	0.006	0.013	0.078	0.168	0.312	0.636	0.733
		p.global.NBDF	0.65	0.195	0.112	0.204	0.573	0.717	0.788	0.846	0.861
		p.global.WetfoodFish	0.127	0.079	0.009	0.017	0.067	0.122	0.174	0.257	0.308
Smattie	H18	p.global.CombinedPrey	0.23	0.181	0.015	0.028	0.1	0.181	0.308	0.611	0.732
		p.global.NBDF	0.668	0.186	0.16	0.249	0.595	0.727	0.8	0.861	0.878
		p.global.WetfoodFish	0.102	0.059	0.008	0.015	0.062	0.098	0.132	0.206	0.243
Snickerdoodle	H22	.global.CombinedPrey	0.149	0.19	0.003	0.006	0.034	0.08	0.179	0.59	0.79
		p.global.HillsDF	0.851	0.19	0.21	0.41	0.821	0.92	0.966	0.994	0.997
Sunny Z.	H25	p.global.CombinedPrey	0.436	0.193	0.115	0.158	0.295	0.417	0.554	0.797	0.864
		p.global.IamsDF	0.564	0.193	0.136	0.203	0.446	0.583	0.705	0.842	0.885
Sunny B.	H60	p.global.CombinedPrey	0.329	0.178	0.035	0.064	0.201	0.307	0.437	0.65	0.72
		p.global.IamsDF	0.671	0.178	0.28	0.35	0.563	0.693	0.799	0.936	0.965
Tallulah	H26	p.global.CombinedPrey	0.796	0.147	0.474	0.531	0.7	0.819	0.919	0.986	0.994
		p.global.KirklandDF	0.204	0.147	0.006	0.014	0.081	0.181	0.3	0.469	0.526
Tara	H7	p.global.Catfood	0.44	0.222	0.033	0.062	0.266	0.456	0.623	0.77	0.803
		p.global.CombinedPrey	0.56	0.222	0.197	0.23	0.377	0.544	0.734	0.938	0.967
Tex	H66	p.global.CombinedPrey	0.195	0.191	0.005	0.01	0.052	0.126	0.281	0.605	0.697
		p.global.DryFood	0.481	0.219	0.033	0.069	0.321	0.518	0.655	0.784	0.818
		p.global.WetfoodFish	0.324	0.199	0.033	0.058	0.18	0.285	0.432	0.725	0.797
Tiger	H40	Model did not run
Tonka Apple	H17	p.global.CombinedPrey	0.22	0.143	0.013	0.027	0.111	0.203	0.307	0.49	0.56
		p.global.PurinaDF	0.362	0.201	0.022	0.04	0.201	0.361	0.511	0.692	0.735
		p.global.WetfoodFish	0.169	0.145	0.007	0.012	0.063	0.131	0.236	0.459	0.568
		p.global.WetfoodMeat	0.248	0.166	0.013	0.025	0.116	0.221	0.359	0.555	0.616
Trinity	H52	p.global.CombinedPrey	0.638	0.222	0.151	0.221	0.48	0.654	0.821	0.961	0.977
		p.global.SGDF	0.362	0.222	0.023	0.039	0.179	0.346	0.52	0.779	0.849
Vacuum	H56	p.global.CombinedPrey	0.17	0.105	0.011	0.024	0.096	0.16	0.227	0.364	0.419
		p.global.KKDF	0.476	0.162	0.09	0.161	0.379	0.501	0.593	0.704	0.731
		p.global.WetfoodFish	0.105	0.107	0.003	0.005	0.031	0.07	0.144	0.33	0.408
		p.global.WetfoodMeat	0.248	0.169	0.01	0.02	0.109	0.226	0.365	0.553	0.616
Ziggy	H68	Model did not run
