# Supplementary material for: High variability within pet foods prevents the identification of native species in pet cats’ diets using isotopic evaluation
Source: PeerJ. 2020 Jan 22;8:e8337. doi: 10.7717/peerj.8337 (PMC6982418; doi:10.7717/peerj.8337)
Supplement: Supplemental Information 1 — Used in R with the MixSIAR package and GUI, and all associated packages required when starting. [file peerj-08-8337-s006.txt]

# source$data_type: means
# source$by_factor: NA
# random effects: 0
# fixed effects: 0
# nested factors: 
# factors: 
# continuous effects: 0
# error structure: Process only (MixSIR, for N = 1)
# source$conc_dep: FALSE

model{
  for(src in 1:n.sources){
    for(iso in 1:n.iso){
      src_mu[src,iso] ~ dnorm(MU_array[src,iso], n_array[src]/SIG2_array[src,iso]);  # Eqn 3.8 but with precision instead of variance
      tmp.X[src,iso] ~ dchisqr(n_array[src]);
      src_tau[src,iso] <- tmp.X[src,iso]/(SIG2_array[src,iso]*(n_array[src] - 1));   # Eqn 3.9, following the simulation on p.580
    }
  }

    # draw p.global (global proportion means) from an uninformative Dirichlet,
    # then ilr.global is the ILR-transform of p.global
    p.global[1:n.sources] ~ ddirch(alpha[1:n.sources]);
    for(src in 1:(n.sources-1)){
      gmean[src] <- prod(p.global[1:src])^(1/src);
      ilr.global[src] <- sqrt(src/(src+1))*log(gmean[src]/p.global[src+1]); # page 296, Egozcue 2003
    }

   # DON'T generate individual deviates from the global/region/pack mean (but keep same model structure)
   for(i in 1:N) {
      for(src in 1:(n.sources-1)) {
         ilr.ind[i,src] <- 0;
         ilr.tot[i,src] <- ilr.global[src] + ilr.ind[i,src]; # add all effects together for each individual (in ilr-space)
      }
   }

   # Inverse ILR math (equation 24, page 294, Egozcue 2003)
   for(i in 1:N){
      for(j in 1:(n.sources-1)){
        cross[i,,j] <- (e[,j]^ilr.tot[i,j])/sum(e[,j]^ilr.tot[i,j]);
      }
      for(src in 1:n.sources){
        tmp.p[i,src] <- prod(cross[i,src,]);
      }
      for(src in 1:n.sources){
        p.ind[i,src] <- tmp.p[i,src]/sum(tmp.p[i,]);
      }
   }

   for(src in 1:n.sources) {
      for(i in 1:N){
         # these are weights for variances
         p2[i,src] <- p.ind[i,src]*p.ind[i,src];
      }
   }


   # for each isotope and population, calculate the predicted mixtures
   for(iso in 1:n.iso) {
      for(i in 1:N) {

         mix.mu[iso,i] <- inprod(src_mu[,iso],p.ind[i,]) + inprod(frac_mu[,iso],p.ind[i,]);
      }
   }


  # calculate mix variance and likelihood
  for(i in 1:N){
    for(iso in 1:n.iso){

      process.var[iso,i] <- inprod(1/src_tau[,iso],p2[i,]) + inprod(frac_sig2[,iso],p2[i,]);
      mix.prcsn[iso,i] <- 1/process.var[iso,i];
      X_iso[i,iso] ~ dnorm(mix.mu[iso,i], mix.prcsn[iso,i]);
      loglik_mat[i,iso] <- logdensity.norm(X_iso[i,iso], mix.mu[iso,i], mix.prcsn[iso,i]);
    }
    loglik[i] <- sum(loglik_mat[i,])
  }
}  # end model
