# Supplementary material for: High variability within pet foods prevents the identification of native species in pet cats’ diets using isotopic evaluation
Source: PeerJ. 2020 Jan 22;8:e8337. doi: 10.7717/peerj.8337 (PMC6982418; doi:10.7717/peerj.8337)
Supplement: Supplemental Information 2 — Contains isospace plot generated in MixSIAR for each cat in analysis. [file peerj-08-8337-s007.zip]

Archive with 47 entries (47 files):
- Isospace plots/Amber_isospace combadj.pdf
- Isospace plots/Banjo_isospace combadj.pdf
- Isospace plots/Beatle_isospace_combadj.pdf
- Isospace plots/Bella_isospace combadj.pdf
- Isospace plots/Boris_isospace combadj.pdf
- Isospace plots/CatnissE_isospace combadj.pdf
- Isospace plots/Cayden_isopace combadj.pdf
- Isospace plots/Climber_isospace combadj.pdf
- Isospace plots/CptnAmerica_isospace combadj.pdf
- Isospace plots/DCarlos_isospace combadj.pdf
- Isospace plots/DFluffypants_isospace combadj.pdf
- Isospace plots/Douglas_isospace combadj.pdf
- Isospace plots/Ellie_isospace combadj.pdf
- Isospace plots/Fey_isospace combadj.pdf
- Isospace plots/Fiona_isospace combadj.pdf
- Isospace plots/Gianni_isospace combadj.pdf
- Isospace plots/Gracie_isospace combadj.pdf
- Isospace plots/Hailey_isospace combadj.pdf
- Isospace plots/HazelG_isospace combadj.pdf
- Isospace plots/Hershey_isospace combadj.pdf
- Isospace plots/Jetpack_isosapce combadj.pdf
- Isospace plots/Jitterbug_isospace combadj.pdf
- Isospace plots/Joey_isospace combadj.pdf
- Isospace plots/Kicky_isospace combadj.pdf
- Isospace plots/Leopard_isospace combadj.pdf
- Isospace plots/LunaA_isospace combadj.pdf
- Isospace plots/LunaM_isospaace combadj.pdf
- Isospace plots/Nola_isospace combadj.pdf
- Isospace plots/Oatmeal_isospace combadj.pdf
- Isospace plots/Orange_isospace combadj.pdf
- Isospace plots/Oreo_isospace combadj.pdf
- Isospace plots/Pancho_isospace combadj.pdf
- Isospace plots/Pumpkin_isospace combadj.pdf
- Isospace plots/Sandstorm_isospace combadj.pdf
- Isospace plots/Selkie_isospace combadj.pdf
- Isospace plots/Smattie_isospace combadj.pdf
- Isospace plots/Snickerdoodle_isospace combadj.pdf
- Isospace plots/SunnyB_isospace combadj.pdf
- Isospace plots/SunnyZ_isospace combadj.pdf
- Isospace plots/Tallulah_isospace combadj.pdf
- Isospace plots/Tara_isospace combadj.pdf
- Isospace plots/Tex_isospace combadj.pdf
- Isospace plots/Tiger_isospace combadj.pdf
- Isospace plots/TonkaA_isospace combadj.pdf
- Isospace plots/Trinity_isospace combadj.pdf
- Isospace plots/Vacuum_isospace combadj.pdf
- Isospace plots/Ziggy_isospace combadj.pdf
