# Supplementary material for: High variability within pet foods prevents the identification of native species in pet cats’ diets using isotopic evaluation
Source: PeerJ. 2020 Jan 22;8:e8337. doi: 10.7717/peerj.8337 (PMC6982418; doi:10.7717/peerj.8337)
Supplement: Supplemental Information 3 [file peerj-08-8337-s008.zip]

Archive with 33 entries (33 files):
- Scaled posterior density charts/Amber_proportion combadj.pdf
- Scaled posterior density charts/Banjo_proportion combadj.pdf
- Scaled posterior density charts/Beatle_proportion combadj.pdf
- Scaled posterior density charts/CatnissE_proportion combadj.pdf
- Scaled posterior density charts/Cayden_proportion combadj.pdf
- Scaled posterior density charts/Climber_proportion combadj.pdf
- Scaled posterior density charts/CptnAmerica_proportion combadj.pdf
- Scaled posterior density charts/DCarlos_proportion combadj.pdf
- Scaled posterior density charts/Fey_proportion combadj.pdf
- Scaled posterior density charts/Fiona_proportion combadj.pdf
- Scaled posterior density charts/Gianni_proportion combadj.pdf
- Scaled posterior density charts/Gracie_proportion combadj.pdf
- Scaled posterior density charts/Hailey_proportion combadj.pdf
- Scaled posterior density charts/HazelG_proportion combadj.pdf
- Scaled posterior density charts/Hershey_proportion combadj.pdf
- Scaled posterior density charts/Jetpack_proportion combadj.pdf
- Scaled posterior density charts/Joey_proportion combadj.pdf
- Scaled posterior density charts/Kicky_proportion combadj.pdf
- Scaled posterior density charts/Leopard_proportion combadj.pdf
- Scaled posterior density charts/Luna_proportion combadj.pdf
- Scaled posterior density charts/Nola_proportion combadj.pdf
- Scaled posterior density charts/Oreo_proportion combadj.pdf
- Scaled posterior density charts/Pancho_proportion combadj.pdf
- Scaled posterior density charts/Selkie_proportion combadj.pdf
- Scaled posterior density charts/Smattie_proportion combadj.pdf
- Scaled posterior density charts/Snickerdoodle_proportion combadj.pdf
- Scaled posterior density charts/SunnyB_proportion combadj.pdf
- Scaled posterior density charts/SunnyZ_prportion combadj.pdf
- Scaled posterior density charts/Tara_proportion combadj.pdf
- Scaled posterior density charts/Tex_proportion combadj.pdf
- Scaled posterior density charts/TonkaA_proportion combadj.pdf
- Scaled posterior density charts/Trinity_proportion combadj.pdf
- Scaled posterior density charts/Vacuum_proportion combadj.pdf
